# Supplementary material for: Cubic Octa-Carbon: Quantum-Chemical Design of Molecular Structure and Potential Way of Its Synthesis from Cubane
Source: Int J Mol Sci. 2021 Nov 8;22(21):12067. doi: 10.3390/ijms222112067 (PMC8584512; doi:10.3390/ijms222112067)
Supplement: Supplementary file 1 [file ijms-22-12067-s001.zip]

Archive with 1 entries (1 files):
- ijms-1411097-supplementary.pdf
